# Supplementary material for: Trajectories of Proactive Health Behaviors Among Chinese Middle-Aged and Older Adults with Multimorbidity: A Cohort Study Using Group-Based Trajectory Modeling
Source: Eur J Investig Health Psychol Educ. 2026 Mar 6;16(3):38. doi: 10.3390/ejihpe16030038 (PMC13026065; doi:10.3390/ejihpe16030038)
Supplement: Supplementary file 1 [file ejihpe-16-00038-s001.zip]

Archive with 1 entries (1 files):
- ejihpe-4135889-supplementary.pdf
